# Supplementary material for: Impact of Lung-Related Polygenic Risk Scores on Chronic Obstructive Pulmonary Disease Risk and Their Interaction with w-3 Fatty Acid Intake in Middle-Aged and Elderly Individuals
Source: Nutrients. 2023 Jul 7;15(13):3062. doi: 10.3390/nu15133062 (PMC10346150; doi:10.3390/nu15133062)
Supplement: Supplementary file 1 [file nutrients-15-03062-s001.zip]

Archive with 1 entries (1 files):
- nutrients-2494513-supplementary.pdf
